# Supplementary material for: Two new species of Euglossa from South America, with notes on their taxonomic affinities (Hymenoptera, Apidae)
Source: Zookeys. 2012 Sep 13;(221):63–79. doi: 10.3897/zookeys.221.3659 (PMC3487635; doi:10.3897/zookeys.221.3659)
Supplement: XML Treatment for Euglossa (Glossurella) embera [file zookeys.221.3659-treatment1.xml]

<!DOCTYPE tp:taxon-treatment
  PUBLIC "-//TaxonX//DTD Taxonomic Treatment Publishing DTD v0 20100105//EN" "tax-treatment-NSO.dtd">
<tp:taxon-treatment xmlns:tp="http://www.plazi.org/taxpub"><tp:treatment-meta><mixed-citation publication-type="journal"><person-group><name><surname>Hinojosa-Díaz</surname><given-names>Ismael A.</given-names></name><name><surname>Nemésio</surname><given-names>André</given-names></name><name><surname>Engel</surname><given-names>Michael S.</given-names></name></person-group><article-title>Two new species of 
                    <italic>Euglossa</italic> from South America, with notes on their taxonomic affinities (Hymenoptera, Apidae)
                </article-title><source>Zookeys</source><day>13</day><month>9</month><year>2012</year><volume>2012</volume><issue>221</issue><fpage>63</fpage><lpage>79</lpage><pub-id pub-id-type="doi">10.3897/zookeys.221.3659</pub-id></mixed-citation></tp:treatment-meta><tp:nomenclature><tp:taxon-name>
                        <tp:taxon-name-part taxon-name-part-type="genus">Euglossa</tp:taxon-name-part>
                        (<tp:taxon-name-part taxon-name-part-type="subgenus">Glossurella</tp:taxon-name-part>)
                        <tp:taxon-name-part taxon-name-part-type="species">embera</tp:taxon-name-part>
                    <object-id xmlns:xlink="http://www.w3.org/1999/xlink" xlink:type="simple">urn:lsid:zoobank.org:act:8FC01C8B-6EA5-469D-BAEF-8F258B5EB93B</object-id>
								<object-id xmlns:xlink="http://www.w3.org/1999/xlink" xlink:type="simple">http://species-id.net/wiki/Euglossa_embera</object-id>
								</tp:taxon-name><tp:taxon-status xmlns:xlink="http://www.w3.org/1999/xlink" xlink:type="simple">sp. n.</tp:taxon-status><xref ref-type="fig" rid="F1">Figs 1</xref><xref ref-type="fig" rid="F2"/><xref ref-type="fig" rid="F3"/><xref ref-type="fig" rid="F4">20</xref></tp:nomenclature><tp:treatment-sec sec-type="Holotype"><title>Holotype.</title><p>♂, labeled: “COLOMBIA: Prov. Valle; Rio Anchicaya, 400m.; 10 Feb. 1977. M.D.;Breed &amp; C.D.Michener”. The holotype is in SEMC.<!--PageBreak--></p></tp:treatment-sec><tp:treatment-sec sec-type="Paratypes"><title>Paratypes.</title><p>3♂♂, 1♀: labeled as follows: data as holotype (1♂); data as holotype plus two extra labels “2 // Euglossa; bursigera Moure; det. R.L.Dressler 1977” (1♂); label data as holotype except date and collectors “IX-28-76. Bell,; Breed &amp; Michener” (1♂); label data as holotype except date “11 Feb. 1977” (1♀). Paratypes are deposited in SEMC and UFMG.</p></tp:treatment-sec><tp:treatment-sec sec-type="Diagnosis"><title>Diagnosis.</title><p>Labiomaxillary complex in repose surpassing tip of metasoma by about one metasomal tergum length in the male (<xref ref-type="fig" rid="F1">Figs 1–2</xref>), slightly shorter than metasoma in the female (<xref ref-type="fig" rid="F2">Figs 3–4</xref>); both sexes with integument coloration light blue-green in the <!--PageBreak-->head, metasoma and mesosoma green with strong golden-bronzy coloration on dorsal areas as well as on metasomal sterna (<xref ref-type="fig" rid="F1">Figs 1</xref>–<xref ref-type="fig" rid="F2">4</xref>), male paraocular ivory marks narrow, not noticeably widened on lower sections, in most specimens not reaching epistomal sulcus (<xref ref-type="fig" rid="F1">Figs 2</xref>, <xref ref-type="fig" rid="F3">5</xref>); male mandible tridentate, middle tooth reduced; female mesoscutellar tuft tear-drop shaped, occupying two thirds of mesoscutellar length (<xref ref-type="fig" rid="F2">Fig. 3</xref>); female metabasitarsus trapezoidal with narrower straight distal margin, anterior and posterior margins convex (<xref ref-type="fig" rid="F3">Fig. 9</xref>); metasomal terga in both sexes with dense punctures, becoming slightly shallower towards posterior margin; male mesotibia as follows: michrotrichia (velvety area) with anterior margin noticeably sparser, posterior margin obliquely truncate distally (<xref ref-type="fig" rid="F3">Fig. 7</xref>), anterior mesotibial tuft ellipsoidal, proximal margin concave, and posterior mesotibial tuft elongated antero-posteriorly (<xref ref-type="fig" rid="F3">Fig. 8</xref>); male metatibial shape<!--PageBreak--> scalene obtuse triangular, metatibial organ slit of male metatibia with basal section tear-drop shaped, distal section narrow and noticeably elongated, only separated from tibial ventral margin by less than the organ’s distal section maximum width (<xref ref-type="fig" rid="F3">Fig. 10</xref>),  <!--PageBreak-->inner surface with notorious circular depression near metabasitarsal joint (<xref ref-type="fig" rid="F3">Fig. 11</xref>); male second metasomal sternum with two notorious omega-like integumental depressions (<xref ref-type="fig" rid="F3">Fig. 12</xref>); male terminalia features as follows: eighth metasomal sternum with posterior section triangular (<xref ref-type="fig" rid="F4">Fig. 15</xref>); dorsal process of gonocoxite thumb-like, about as long as broad (<xref ref-type="fig" rid="F4">Fig. 18</xref>); lateral area of gonostylar process of gonocoxite projected as a short, broad prong; lateral section of gonostylus large, spoon-like, covered with dense, simple, long setae (<xref ref-type="fig" rid="F4">Fig. 17</xref>). See also <xref ref-type="table" rid="T1">Table 1</xref>.
                    </p></tp:treatment-sec><tp:treatment-sec sec-type="Description"><title>Description.</title><p>♂: <italic>Structure</italic> (all measurements in millimeters and based on 4 individuals). Total body length 11.62 (11.33–12.02); labiomaxillary complex in repose surpassing tip of metasoma by about one metasomal tergum length (<xref ref-type="fig" rid="F1">Figs 1–2</xref>). Head length 2.54 (2.44–2.59), width 4.31 (4.21–4.43); upper interorbital distance 2.08 (2.04–2.15); lower interorbital distance 2.09 (2.07–2.15); upper clypeal width 1.13<!--PageBreak--> (1.11–1.19); lower clypeal width 1.97 (1.93–2.00); clypeal protuberance 0.87 (0.81–0.93); medial clypeal ridge well developed, wide and blunt, paramedial clypeal ridges diagonal, well developed, sharp along their lower two thirds, obscured by punctation on upper third; labrum wider than long, length 1.09 (1.04–1.15), width 1.19 (1.15–1.22); medial labral ridge sharp; paramedial labral ridges blunt, oblique, running along length of labral windows; labral windows ovoid, occupying proximal two thirds of labrum; interocellar distance 0.34 (0.30–0.37); ocellocular distance 0.61 (0.59–0.65); first flagellomere shorter [0.37 (0.35–0.37)] than second and third flagellomeres combined [0.42 (0.37–0.44)]; length of malar area 0.19 (0.17–0.20). Mandible tridentate, middle tooth reduced, adjacent to inner margin of outer tooth. Pronotal dorso-lateral angle obliquely truncate (truncation appearing subtle, but noticeable), thicker (along the truncate edge) than remainder of posterior pronotal marginal ridge; intertegular distance 3.17 (3.04–3.33); mesoscutal length 2.61 (2.59–2.63); mesoscutellar length 1.19 (1.11–1.26); mesuscutum with no noticeable concavity on mesial area (at most with a thin linear shallow depression on posterior half); posterior margin of mesoscutellum evenly convex, convexity rather blunt on meso-posterior section (<xref ref-type="fig" rid="F1">Fig. 1</xref>); mesotibial length 2.05 (2.00–2.07), mesotibial spur present; mesobasitarsal length 1.85 (1.78–1.93), width 0.71 (0.67–0.74) (as measured at proximal posterior keel), poste<!--PageBreak-->rior keel projected in a slightly obtuse angle; metatibial shape triangular (scalene obtuse triangular), anterior margin noticeably convex on outer view (<xref ref-type="fig" rid="F3">Figs 10-11</xref>), metatibial anterior margin length 3.11 (2.96–3.26), ventral margin length 2.43 (2.30–2.52), postero-dorsal margin length 4.28 (4.15–4.37), maximum metatibial thickness 1.10 (1.04–1.19); metatibial organ slit narrow, basal section teardrop shaped, anteriorly acute, length 0.67 (0.59–0.81), distal section spur shaped, elongated distally, separated from ventral margin by less than its maximum width, maximum width occupying about one-fourth of metatibial outer surface width (<xref ref-type="fig" rid="F3">Fig. 10</xref>), metatibial inner surface with a notorious circular depression adjacent to joint with metabasitarsus (<xref ref-type="fig" rid="F3">Fig. 11</xref>), metabasitarsal length 2.15 (2.07–2.22), mid-width 0.83 (0.81–0.89); metabasitarsal ventral margin oblique (<xref ref-type="fig" rid="F3">Fig. 10</xref>). Forewing length 8.80 (8.67–8.96); jugal comb with 13–14 blades; hind wing with 16–20 hamuli. Maximum metasomal width 4.19 (4.07–4.30); second metasomal sternum with two shallow omega shaped depressions, lined with setae, located on concave areas of sinuate margin (<xref ref-type="fig" rid="F3">Fig. 12</xref>).
                    </p><p><italic>Coloration</italic>. Head light blue-green with golden-bronzy iridescence specially on paraocular areas, antennal depressions and preoccipital area; clypeal medial ridge dark brown; paraocular ivory marks thin but well developed, slightly wider below, in most specimens not reaching epistomal sulcus (separated from it by about their width); lower lateral parts of clypeus, labrum, malar area, and mandibles (except teeth) ivory; labral windows amber-translucent; antennal scape with ivory spot covering all lateral surface and part of anterior surface, scape otherwise dark brown as remainder of antenna (<xref ref-type="fig" rid="F3">Fig. 5</xref>). Pronotum green, blue-purple lights on lower ventral areas, golden-bronzy iridescence all over; mesoscutum, mesoscutellum and tegula green with strong golden-bronzy iridescence, dominant (obscuring green coloration) on mesoscutum and mesoscutellum (<xref ref-type="fig" rid="F1">Figs 1–2</xref>); mesepisternum green with golden-bronzy iridescence specially on lateral areas (not as marked as on mesoscutum), preomaular area with brown-brassy spot on upper lateral area (<xref ref-type="fig" rid="F3">Fig. 15</xref>); metepisternum and propodeum concolor with lateral areas of mesepisternum plus some blue-green coloration on areas close to leg joints; legs mainly bottle green on outer surface (except all tarsomeres beyond basitarsa) with moderate golden-bronzy iridescence, inner surface of all podites and entire tarsomeres beyond basitarsi brown-brassy, blue-purple lights on outer-anterior margins of most podites, specially notorious on mesofemur and mesotibia (<xref ref-type="fig" rid="F1">Figs 2</xref>, <xref ref-type="fig" rid="F3">7</xref>); wings glossy hyaline with brown veins (<xref ref-type="fig" rid="F1">Figs 1–2</xref>). Metasomal terga green with strong golden-bronzy iridescence in a gradient, strong anteriorly (fully bronzy) to weaker posteriorly (green-golden-bronzy) (<xref ref-type="fig" rid="F1">Fig. 1</xref>); sterna with same colors and pattern as terga.
                    </p><p><italic>Sculpturing</italic>. Face densely areolate-punctate, areole-puncture size around one third of median ocellar diameter on clypeal disc, one eighth on frons (frontal fringe), and somewhere in between in other areas, paraocular groove between paraocular marks and torulus smooth (<xref ref-type="fig" rid="F3">Fig. 5</xref>), gena with areole-punctures comparable in size to those of clypeal disc, well marked above, shallow on lower areas. Mesoscutum with round punctures about one fifth of median ocellar diameter, dense (separated by less than a puncture diameter) on most areas, becoming slightly sparser along median mesoscutal line (separated by one to two puncture diameters), where smaller punctures (about one<!--PageBreak--> fourth of a regular puncture size) are intermixed sparsely; mesoscutellum with punctation as on mesal areas of mesoscutum (sparse punctures intermixed with smaller punctures), punctures becoming denser (contiguous) and bigger (at least double in size) on posterior area along mesoscutal margin (<xref ref-type="fig" rid="F1">Fig. 1</xref>); mesepisternal lateral-facing surface with dense punctures on upper areas as big as punctures on frons, becoming slightly bigger and sparser towards lower areas (separated by one or more puncture diameters on ventral areas); preomaular area with punctation as a continuation of lateral-facing area of mesepisternum, except for impunctate brown-brassy spot; metatibial outer surface with punctures comparable in size to those on posterior margin of mesoscutellum, relatively dense (separated by less than one puncture diameter) on upper half, sparser (separated by two to three puncture diameters) on lower half, smooth (impunctate) on small depression contiguous to organ slit (<xref ref-type="fig" rid="F3">Fig. 10</xref>). Dorsal surface of posterior half of first metasomal tergum and second through fifth terga with dense punctures, around half the size of regular mesoscutal punctures, becoming slightly shallower towards posterior margin, anterior half of first tergum, lateral sections of second through fifth terga, and entire surface of sixth and seventh terga with similar pattern but punctures as big as those on posterior margin of mesoscutellum (<xref ref-type="fig" rid="F1">Fig. 1</xref>); metasomal sterna with relatively dense punctation (punctures of a varied size, but most comparable to those on mesepisternum), leaving large semicircular smooth areas mesally on every sternum.
                    </p><p><italic>Vestiture</italic>. Frontal fringe with dense setae of two natures, some brown, very minutely branched, straight, as long as two mid-ocellar diameters, the others, amber-golden, with noticeable but short branches, shorter than the brown setae; remainder of the face (except as noted hereafter) with scattered amber-golden setae (as the ones on frontal fringe), shorter on most areas, and noticeably plumose on antennal depressions; posterior section of vertex and mid-ocellar area with long curved brown setae; gena with dense, light, plumose setae, increasing in size towards lower genal section; antenna with scattered amber golden setae (<xref ref-type="fig" rid="F3">Fig. 5</xref>). Mesoscutum and mesoscutellum densely setose, majority of setae amber-golden with few intermixed brown setae (these last notorious on anterolateral corners of mesoscutum) (<xref ref-type="fig" rid="F1">Figs 1–2</xref>, <xref ref-type="fig" rid="F3">13</xref>); lateral-facing surface of mesepisternum, metepisternum and propodeum with, dense, pale, plumose setae as long as those on lower gena, some brown setae interspaced on pronotal lobe; preomaular area with setae as those on lateral-facing mesepisternal areas, except bare on preomaular spot and contiguous smooth area (<xref ref-type="fig" rid="F1">Fig. 2</xref>); outer surface of all legs with light yellowish setae, moderately dense and short in most areas except as follows: dense, long (as long as those on lower gena) and plumose on posterior surface of foreleg, dense and erect downwards on anterior surface of mesotibia (<xref ref-type="fig" rid="F3">Fig. 7</xref>), dense and appressed on mesobasitarsus, long (as long as those on vertex) and arranged in a fringe on distal half of postero-dorsal margin of metatibia, other leg setal features as follows: inner surface of all basitarsi with dense, hirsute, brown-amber setae, chemical gathering tufts on second through fourth protarsomeres with dense, brown-amber, moderately long, setae, microtrichia on outer mesotibial surface (velvety area) composed of dense, fulvous, simple, minute setae, anterior margin of velvety area noticeably sparser, distal third of posterior margin diagonally truncate (<xref ref-type="fig" rid="F3">Fig. 7</xref>), anterior mesotibial tuft ellipsoidal with <!--PageBreak-->proximal margin concave, composed of dense, fulvous, minutely plumose setae, posterior tuft sitting on a deep cavity elongated antero-posteriorly, with a distinctive semicircular setose patch on posterior half, anterior inner margin of the cavity covered with a fringe of setae, all setae fulvous (<xref ref-type="fig" rid="F3">Fig. 8</xref>); metatibial organ slit closed with dark brown setae (<xref ref-type="fig" rid="F3">Fig. 10</xref>); inner metatibial depression devoid of setae (<xref ref-type="fig" rid="F3">Fig. 11</xref>). Anterolateral corners of first tergum, with moderately dense, amber-golden, simple setae as long as those on mesoscutum, lateral areas of all terga and posterior margin of seventh tergum with similar setae but rather pale, dorsum of posterior half of first tergum and second through sixth terga with dense, appressed, grayish, minute setae, intermixed with scattered, sturdy, brown, short setae appressed, similar setae but appearing simple, shorter and appressed, on lateral margins of remainder terga, as well as posterior half of fifth tergum and entire surface of sixth to seventh terga; posterior dorsal half of first tergum through anterior half of fifth tergum with dense, dusky, appressed short setae, intermixed with some scattered, darker, longer setae (<xref ref-type="fig" rid="F1">Figs 1, 2</xref>); metasomal sterna with moderately dense setae on punctate areas; integumental omega-like depressions on second sternum lined with amber, appressed, simple setae (<xref ref-type="fig" rid="F3">Fig. 12</xref>).
                    </p><p><italic>Terminalia</italic>. Seventh metasomal sternum with posterior disc margin deeply emarginated mesally, bearing a row of scattered setae (<xref ref-type="fig" rid="F4">Fig. 14</xref>). Eighth metasomal sternum with posterior section triangular (lateral margins straight) on dorsal or ventral view, covered with scattered, minute setae (<xref ref-type="fig" rid="F4">Fig. 15</xref>). Dorsal process of gonocoxite thumb-like, about as long as broad, basal incision broadly concave (<xref ref-type="fig" rid="F4">Fig. 18</xref>); lateral area of gonostylar process of gonocoxite projected as a short, broad prong; lateral section of gonostylus large, spoon-like, ventral lobe with scattered, short, simple setae on outer surface, inner concave surface covered with dense, simple, long setae (<xref ref-type="fig" rid="F4">Fig. 17</xref>).
                    </p><p>♀: <italic>Structure</italic> (all measurements in millimeters). Total body length 9.56; labiomaxillary complex in repose short of metasomal tip by less than one metasomal segment length (<xref ref-type="fig" rid="F2">Fig. 4</xref>). Head length 2.48; head width 4.22; upper interorbital distance 2.11; lower interorbital distance 2.07; upper clypeal width 1.11; lower clypeal width 1.95; clypeal protuberance 0.74; medial clypeal ridge as in male, paramedial ridges weak, almost completely obscured by punctuation, labral ridges as in male, labral windows occupying about four fifths of labral length; labrum rectangular, wider than long, length 1.00, width 1.11; anterior edge of labrum arched outwards; interocellar distance 0.37; ocellocular distance 0.59; length of first flagellomere (0.37) shorter to combined length of second and third flagellomeres (0.41); length of malar area 0.09. Mandible tridentate. Pronotal lateral angle mainly as in male, but not so noticeably thicker than remainder of pronotal posterior ridge; intertegular distance 3.26; mesoscutal length 2.52; mesoscutellar length 1.26; posterior border of mesoscutellum as in male (<xref ref-type="fig" rid="F2">Fig. 3</xref>); mesotibial length 2.00; mesobasitarsal length 1.63, maximum width 0.59; metatibia triangular (scalene right triangular) (<xref ref-type="fig" rid="F3">Fig. 9</xref>), metatibial anterior margin length 2.81; metatibial ventral margin length 1.63; metatibial posterodorsal margin length 3.19; metabasitarsus trapezoidal with narrower straight distal margin, anterior and posterior margins convex (<xref ref-type="fig" rid="F3">Fig. 9</xref>), length 1.70, maximum width 0.89. Forewing length 8.00; hind wing with 18 hamuli. Maximum metasomal width 4.30.<!--PageBreak-->
                    </p><p><italic>Coloration</italic>. As described for male (<xref ref-type="fig" rid="F2">Figs 3–4</xref>). Paraocular marks, antennal scape spot, and preomaular spot absent (<xref ref-type="fig" rid="F3">Fig. 6</xref>).
                    </p><p><italic>Sculpturing</italic>. As described for male except no differentiation on preomaular area (preomaular spot absent); mesoscutellum with slightly denser punctation (<xref ref-type="fig" rid="F2">Fig. 3</xref>).
                    </p><p><italic>Vestiture</italic>. As described for male (some setal features on protarsi, meso- and metatibia exclusive of male) except as follows: Mesoscutellar tuft tear-drop shaped, occupying about two thirds of mid mesoscutellar length, composed of dense, dark, erect, multibranched (branches minute) setae (<xref ref-type="fig" rid="F2">Fig. 3</xref>). Foreleg with slightly shorter setae on posterior surface as compared to male (<xref ref-type="fig" rid="F3">Fig. 6</xref>); mesotibial posterior margin with some scattered, dark, sturdy short setae; metatibial corbicula surrounded for the most part by setae as in other leg areas, except by some scattered, dark, sturdy, curved setae (<xref ref-type="fig" rid="F3">Fig. 9</xref>).
                    </p></tp:treatment-sec><tp:treatment-sec sec-type="Etymology"><title>Etymology.</title><p>The specific epithet is a reference to the Emberá, an indigenous people inhabiting the Pacific lowlands of Colombia.</p><fig id="F1" position="float" orientation="portrait"><label>Figures 1–2.</label><caption><p><italic><tp:taxon-name>Euglossa embera</tp:taxon-name></italic> sp. n., male holotype. <bold>1</bold> Dorsal habitus <bold>2</bold> Lateral habitus.</p></caption><graphic xmlns:xlink="http://www.w3.org/1999/xlink" xlink:href="ZooKeys-221-063-g001.jpg" position="float" orientation="portrait" xlink:type="simple"/></fig><fig id="F2" position="float" orientation="portrait"><label>Figures 3–4.</label><caption><p><italic><tp:taxon-name>Euglossa embera</tp:taxon-name></italic> sp. n., female paratype. <bold>3</bold> Dorsal habitus <bold>4</bold> Lateral habitus.</p></caption><graphic xmlns:xlink="http://www.w3.org/1999/xlink" xlink:href="ZooKeys-221-063-g002.jpg" position="float" orientation="portrait" xlink:type="simple"/></fig><fig id="F3" position="float" orientation="portrait"><label>Figures 5–13.</label><caption><p><italic><tp:taxon-name>Euglossa embera</tp:taxon-name></italic> sp. n. <bold>5</bold> Facial aspect of male holotype <bold>6</bold> Facial aspect of female paratype <bold>7</bold> Outer surface of male mesotibia (arrow pointing to oblique truncation of velvety area) <bold>8</bold> Mesotibial tufts of male <bold>9</bold> Outer view of female metatibia and metatarsus <bold>10</bold> Outer view of male metatibia and metatarsus (arrow pointing to distal-most extreme of organ slit) <bold>11</bold>Inner view of male metatibia and metatarsus (arrow pointing to circular depression) <bold>12</bold> Section of male second metasomal sternum <bold>13</bold> Dorsal view of pronotal dorso-lateral angle (arrow) of male.</p></caption><graphic xmlns:xlink="http://www.w3.org/1999/xlink" xlink:href="ZooKeys-221-063-g003.jpg" position="float" orientation="portrait" xlink:type="simple"/></fig><fig id="F4" position="float" orientation="portrait"><label>Figures 14–20.</label><caption><p>Male genitalic features of <italic><tp:taxon-name>Euglossa embera</tp:taxon-name></italic> sp. n. <bold>14</bold> Seventh metasomal sternum, ventral aspect <bold>15</bold> Eighth metasomal sternum, ventral aspect (arrow pointing to straight lateral margin) <bold>16</bold> Eighth metasomal sternum, lateral aspect <bold>17</bold> lateral section of gonostylus <bold>18</bold> Genitalic capsule, dorsal aspect <bold>19</bold> Genitalic capsule, ventral aspect <bold>20</bold> Genitalic capsule, lateral aspect.</p></caption><graphic xmlns:xlink="http://www.w3.org/1999/xlink" xlink:href="ZooKeys-221-063-g004.jpg" position="float" orientation="portrait" xlink:type="simple"/></fig><table-wrap position="float" orientation="portrait" id="T1"><label>Table 1.</label><caption><p>Summary of useful male features for the species included in <italic><tp:taxon-name>Glossurella</tp:taxon-name></italic> as here restricted.</p></caption><table><tbody><tr><th rowspan="1" colspan="1"/><th rowspan="1" colspan="1"><italic><tp:taxon-name>Euglossa prasina</tp:taxon-name></italic>
                                    </th><th rowspan="1" colspan="1"><italic><tp:taxon-name>Euglossa bursigera</tp:taxon-name></italic>
                                    </th><th rowspan="1" colspan="1"><italic><tp:taxon-name>Euglossa embera</tp:taxon-name></italic>
                                    </th><th rowspan="1" colspan="1"><italic><tp:taxon-name>Euglossa augaspis</tp:taxon-name></italic>
                                    </th><th rowspan="1" colspan="1"><italic><tp:taxon-name>Euglossa adiastola</tp:taxon-name></italic>a
                                    </th></tr><tr><td rowspan="1" colspan="1"><bold>Shape of metatibia</bold>
                                    </td><td rowspan="1" colspan="1">Trapezoidal (posterior angle orthogonal), inflated</td><td rowspan="1" colspan="1">Triangular (posterior angle acute)</td><td rowspan="1" colspan="1">Triangular (posterior angle acute)</td><td rowspan="1" colspan="1">Triangular (posterior angle acute)</td><td rowspan="1" colspan="1">Triangular (posterior angle acute)</td></tr><tr><td rowspan="1" colspan="1"><bold>Shape of scape</bold>
                                    </td><td rowspan="1" colspan="1">Inflated,  club-like</td><td rowspan="1" colspan="1">Cylindrical</td><td rowspan="1" colspan="1">Cylindrical</td><td rowspan="1" colspan="1">Cylindrical</td><td rowspan="1" colspan="1">Cylindrical</td></tr><tr><td rowspan="1" colspan="1"><bold>Length of labiomaxillary complex</bold>
                                    </td><td rowspan="1" colspan="1">Reaching but not surpassing tip of metasoma</td><td rowspan="1" colspan="1">Reaching or barely surpassing tip of metasoma</td><td rowspan="1" colspan="1">Clearly surpassing tip of metasoma (by about half a metasomal segment length)</td><td rowspan="1" colspan="1">Reaching or barely surpassing tip of metasoma</td><td rowspan="1" colspan="1">Reaching or barely surpassing tip of metasoma</td></tr><tr><td rowspan="1" colspan="1"><bold>Malar length</bold>
                                    </td><td rowspan="1" colspan="1">About ⅓ width of mid-flagellomeres</td><td rowspan="1" colspan="1">About ½ width of mid-flagellomeres</td><td rowspan="1" colspan="1">About ¾ width of mid-flagellomeres</td><td rowspan="1" colspan="1">About ½ width of mid-flagellomeres</td><td rowspan="1" colspan="1">About ⅓ width of mid-flagellomeres</td></tr><tr><td rowspan="1" colspan="1"><bold>Separation of tip of metatibial organ slit from ventral margin of metatibia</bold>
                                    </td><td rowspan="1" colspan="1">As long as total length of organ slit (or slightly longer)</td><td rowspan="1" colspan="1">Slightly over maximum width of organ slit</td><td rowspan="1" colspan="1">Noticeably less than maximum width of organ slit</td><td rowspan="1" colspan="1">About 1½ maximum width of organ slit</td><td rowspan="1" colspan="1">About 1½ maximum width of organ slit</td></tr><tr><td rowspan="1" colspan="1"><bold>Mid-mandibular tooth</bold>
                                    </td><td rowspan="1" colspan="1">Well differentiated from outer tooth</td><td rowspan="1" colspan="1">Minute, adjacent to outer tooth</td><td rowspan="1" colspan="1">Minute, adjacent to outer tooth</td><td rowspan="1" colspan="1">Minute, adjacent to outer tooth</td><td rowspan="1" colspan="1">Well differentiated from outer tooth</td></tr><tr><td rowspan="1" colspan="1"><bold>Known distribution</bold>
                                    </td><td rowspan="1" colspan="1">Amazon Basin</td><td rowspan="1" colspan="1">Central America</td><td rowspan="1" colspan="1">Pacific lowlands of Colombia</td><td rowspan="1" colspan="1">Amazon Basin</td><td rowspan="1" colspan="1">Coastal areas of northern Atlantic Forest in Brazil</td></tr></tbody></table></table-wrap></tp:treatment-sec></tp:taxon-treatment>
