# Supplementary material for: Two new species of Euglossa from South America, with notes on their taxonomic affinities (Hymenoptera, Apidae)
Source: Zookeys. 2012 Sep 13;(221):63–79. doi: 10.3897/zookeys.221.3659 (PMC3487635; doi:10.3897/zookeys.221.3659)
Supplement: XML Treatment for Euglossa (Glossurella) adiastola [file zookeys.221.3659-treatment2.xml]

<!DOCTYPE tp:taxon-treatment
  PUBLIC "-//TaxonX//DTD Taxonomic Treatment Publishing DTD v0 20100105//EN" "tax-treatment-NSO.dtd">
<tp:taxon-treatment xmlns:tp="http://www.plazi.org/taxpub"><tp:treatment-meta><mixed-citation publication-type="journal"><person-group><name><surname>Hinojosa-Díaz</surname><given-names>Ismael A.</given-names></name><name><surname>Nemésio</surname><given-names>André</given-names></name><name><surname>Engel</surname><given-names>Michael S.</given-names></name></person-group><article-title>Two new species of 
                    <italic>Euglossa</italic> from South America, with notes on their taxonomic affinities (Hymenoptera, Apidae)
                </article-title><source>Zookeys</source><day>13</day><month>9</month><year>2012</year><volume>2012</volume><issue>221</issue><fpage>63</fpage><lpage>79</lpage><pub-id pub-id-type="doi">10.3897/zookeys.221.3659</pub-id></mixed-citation></tp:treatment-meta><tp:nomenclature><tp:taxon-name>
                        <tp:taxon-name-part taxon-name-part-type="genus">Euglossa</tp:taxon-name-part>
                        (<tp:taxon-name-part taxon-name-part-type="subgenus">Glossurella</tp:taxon-name-part>)
                        <tp:taxon-name-part taxon-name-part-type="species">adiastola</tp:taxon-name-part>
                    <object-id xmlns:xlink="http://www.w3.org/1999/xlink" xlink:type="simple">urn:lsid:zoobank.org:act:72E3F6A4-847D-40D3-B78E-44AB469DED67</object-id>
								<object-id xmlns:xlink="http://www.w3.org/1999/xlink" xlink:type="simple">http://species-id.net/wiki/Euglossa_adiastola</object-id>
								</tp:taxon-name><tp:taxon-status xmlns:xlink="http://www.w3.org/1999/xlink" xlink:type="simple">sp. n.</tp:taxon-status><xref ref-type="fig" rid="F5">Figs 21</xref><xref ref-type="fig" rid="F6">28</xref></tp:nomenclature><tp:treatment-sec sec-type="Holotype"><title>Holotype.</title><p>♂, labeled: “<tp:taxon-name>Euglossina</tp:taxon-name> da; Hiléia Baiana; REBIO C. Veado; 18289 – 52751 // Pinheiros ES; BRASIL 09/02/2010; A. Nemésio”. The holotype is deposited in UFMG.
                    </p></tp:treatment-sec><tp:treatment-sec sec-type="Paratypes"><title>Paratypes.</title><p>15♂♂: labeled as follows: data as holotype (1♂) except date “07/02/2010” and lacking first label; data as holotype (4♂) except individual file numbers “18240-52566”, “18244-52581”, “18244-52583” and “18270-52685”; “Euglossina da; Hiléia Baiana; REBIO C. Grande; 18059 – 51976 // Conceição Barra ES; BRASIL 02/02/2010; A. Nemésio” (1♂); “Euglossina da; Hiléia Baiana; Res. Nat. Vale; 17096 – 48063 // Linhares ES; BRASIL 10/12/2009; A. Nemésio” (1♂); “Euglossina da; Hiléia Baiana; RPPN Duas Barras; 18680 – 53528 // Sta Maria do Salto MG; BRASIL 12/02/2009; A. Nemésio” (1♂); “Euglossina da; Hiléia Baiana; PN Monte Pascoal; 16456 – 46333 // Porto Seguro BA; BRASIL 05/10/2009; A. Nemésio” (1♂); “Euglossina da; Hiléia Baiana; PN Descobrimento; 16492 – 46415 // Prado BA; BRASIL 07/10/2009; A. Nemésio” (1♂); “Euglossina da; Hiléia Baiana; Res. Ecol. Michelin; 16828 – 47244 // Igrapiúna BA; BRASIL 27/11/2009; A. Nemésio” (1♂); “Euglossina da; Hiléia Baiana; P. E. S. Conduru; 17990 – 51710 // Uruçuca BA; BRASIL 30/01/2010; A. Nemésio” (1♂); “Euglossina da; Hiléia Baiana; RPPN Serra Bonita; 17807 – 51142 // Camacan BA; BRASIL 24/01/2010; A. Nemésio” (1♂); “Euglossina da; Hiléia Baiana; Campus UESC; 18331 – 52871 // Ilhéus BA; BRASIL 20/02/2010; A. Nemésio” (1♂); “Ilhéus BA; BRASIL 27/07/2010; A. Nemésio” (1♂). Paratypes are deposited in UFMG, except the first and the last ones are deposited in SEMC.</p></tp:treatment-sec><tp:treatment-sec sec-type="Diagnosis"><title>Diagnosis.</title><p>Labiomaxillary complex in repose reaching tip of metasoma (estimation) (<xref ref-type="fig" rid="F5">Figs 21–22</xref>); integument coloration light blue-green in the head, uniformly bot<!--PageBreak-->tle green on metasoma and mesosoma, moderate golden-bronzy iridescence all over (strong on metasomal sterna) (<xref ref-type="fig" rid="F5">Figs 21–22</xref>), paraocular ivory marks narrow, not noticeably widened on lower sections, reaching epistomal sulcus (<xref ref-type="fig" rid="F6">Fig. 23</xref>); mandible tridentate, middle tooth well developed; mesotibial microtrichia (velvety area) with anterior margin noticeably sparser, posterior margin obliquely truncate distally (concave margin in oblique section) (<xref ref-type="fig" rid="F6">Fig. 24</xref>), anterior mesotibial tuft ellipsoidal, proximal margin concave, posterior mesotibial tuft elongated antero-posteriorly (<xref ref-type="fig" rid="F6">Fig. 25</xref>); metatibial shape scalene triangular, organ slit with basal section tear-drop shaped, distal section very narrow separated from tibial ventral margin by more than its maximum width (<xref ref-type="fig" rid="F6">Fig. 26</xref>); male second metasomal sternum with two notorious omega-like integumental depressions (<xref ref-type="fig" rid="F6">Fig. 27</xref>); male terminalia features as described for <italic><tp:taxon-name>Euglossa embera</tp:taxon-name></italic>. See also <xref ref-type="table" rid="T1">Table 1</xref>.
                    </p></tp:treatment-sec><tp:treatment-sec sec-type="Description"><title>Description.</title><p>♂: Structure (all measurements in millimeters and based on the holotype). Total body length 12.81; labiomaxillary complex in repose reaching tip of metasoma or even exceeding it by 1–2 mm in some specimens (<xref ref-type="fig" rid="F5">Figs 21–22</xref>). Head length 2.78, width 4.50; upper interorbital distance 2.22; lower interorbital distance 2.15; upper clypeal width 1.19; lower clypeal width 1.96; clypeal protuberance 0.81; clypeal ridges as described for <italic><tp:taxon-name>Euglossa embera</tp:taxon-name></italic>; labrum wider than long, length 0.96, width<!--PageBreak--> 1.15; medial labral ridge sharp; paramedial labral ridges blunt, oblique, running slightly beyond length of labral windows; labral windows ovoid, occupying proximal half of labrum; interocellar distance 0.44; ocellocular distance 0.59; first flagellomere slightly shorter (0.41) than second and third flagellomeres combined (0.44); length of malar area 0.19. Mandible tridentate, middle tooth well developed and differentiated from outer tooth. Pronotal dorso-lateral angle obliquely truncate, noticeably thicker than remainder of posterior pronotal marginal ridge (<xref ref-type="fig" rid="F6">Fig. 28</xref>); intertegular distance 3.56; mesoscutal length 2.89; mesoscutellar length 1.26; mesoscutellum as described for <italic><tp:taxon-name>Euglossa embera</tp:taxon-name></italic> (<xref ref-type="fig" rid="F5">Fig. 21</xref>); mesotibial length 2.15, mesotibial spur present; mesobasitarsal length 2.00, width 0.74 (as measured at proximal posterior keel), posterior keel projected in a obtuse angle; metatibial shape triangular (scalene triangular), anterior margin rather straight on outer view (<xref ref-type="fig" rid="F6">Fig. 26</xref>), metatibial anterior margin length 2.96, ventral margin length 2.74, postero-dorsal margin length 4.37, maximum metatibial <!--PageBreak-->thickness 1.30; metatibial organ slit narrow (narrower than in <italic><tp:taxon-name>Euglossa embera</tp:taxon-name></italic>), basal section teardrop shaped, anteriorly acute, length 0.59, distal section spur shaped, separated from ventral margin by more than its maximum width, maximum width occupying about one-fifth of metatibial outer surface width (<xref ref-type="fig" rid="F6">Fig. 26</xref>), metatibial inner surface as in <italic><tp:taxon-name>Euglossa embera</tp:taxon-name></italic>, metabasitarsal length 2.30, mid-width 0.81; metabasitarsal ventral margin oblique (<xref ref-type="fig" rid="F6">Fig. 26</xref>). Forewing length 9.48; jugal comb with 13–14 blades; hind wing with 17–18 hamuli. Maximum metasomal width 4.67; second metasomal sternum with two depressions as described for <italic><tp:taxon-name>Euglossa embera</tp:taxon-name></italic> (<xref ref-type="fig" rid="F6">Fig. 27</xref>).
                    </p><p><italic>Coloration</italic>. Head as described for <italic><tp:taxon-name>Euglossa embera</tp:taxon-name></italic>, except as follows: golden-bronzy coloration not as strong, paraocular ivory marks reaching epistomal sulcus, ivory spot on antennal scape extended on frontal surface (covering most of it) (<xref ref-type="fig" rid="F6">Fig. 23</xref>). Mesosoma uniformly bottle green with golden-bronzy hue (<xref ref-type="fig" rid="F5">Figs 21–22</xref>); legs as described for <italic><tp:taxon-name>Euglossa embera</tp:taxon-name></italic> (<xref ref-type="fig" rid="F5">Figs 22</xref>, <xref ref-type="fig" rid="F6">24–26</xref>); wings glossy hyaline with dark brown veins (<xref ref-type="fig" rid="F5">Figs 21–22</xref>). Metasomal terga bottle green with golden-bronzy iridescence (accentuated on lateral areas) (<xref ref-type="fig" rid="F5">Figs 21–22</xref>); sterna as in <italic><tp:taxon-name>Euglossa embera</tp:taxon-name></italic>.
                    </p><p><italic>Sculpturing</italic>. In general as described for <italic><tp:taxon-name>Euglossa embera</tp:taxon-name></italic>, except as follows: punctation along median mesoscutal line not as sparse, although sparser than elsewhere; metatibial outer surface with denser punctation, area along ventral margin with punctures separated by one to two puncture diameters (<xref ref-type="fig" rid="F6">Fig. 26</xref>).
                    </p><p><italic>Vestiture</italic>. In general as described for <italic><tp:taxon-name>Euglossa embera</tp:taxon-name></italic>, except as follows: setae on meso- and metasoma, evenly fulvous, mesoscutum and mesoscutellum with a noticeable number of intermixed brown sturdy setae; anterior section of velvety area on mesotibia, sparser than in <italic><tp:taxon-name>Euglossa embera</tp:taxon-name></italic>, distal third of posterior margin of velvety area rather concave (<xref ref-type="fig" rid="F6">Fig. 24</xref>).
                    </p><p><italic>Terminalia</italic>. As described for <italic><tp:taxon-name>Euglossa embera</tp:taxon-name></italic>.
                    </p><p>♀: Unknown.</p></tp:treatment-sec><tp:treatment-sec sec-type="Etymology"><title>Etymology.</title><p>The specific epithet is based on the Greek word <italic>adiastolos</italic>, meaning “confused” or “not separated”, as a reference to the confusion between this species and <italic><tp:taxon-name>Euglossa augaspis</tp:taxon-name></italic>.
                    </p><fig id="F5" position="float" orientation="portrait"><label>Figures 21–22.</label><caption><p><italic><tp:taxon-name>Euglossa adiastola</tp:taxon-name></italic> sp. n., male holotype. <bold>21</bold> Dorsal habitus <bold>22</bold> Lateral habitus.</p></caption><graphic xmlns:xlink="http://www.w3.org/1999/xlink" xlink:href="ZooKeys-221-063-g005.jpg" position="float" orientation="portrait" xlink:type="simple"/></fig><fig id="F6" position="float" orientation="portrait"><label>Figures 23–28.</label><caption><p><italic><tp:taxon-name>Euglossa adiastola</tp:taxon-name></italic> sp. n. male holotype. <bold>23</bold> Facial aspect <bold>24</bold> Outer surface of mesotibia (arrow pointing to oblique-concave truncation of velvety area) <bold>25</bold> Mesotibial tufts <bold>26</bold> Outer view of metatibia and metatarsus (arrow pointing to distal-most extreme of organ slit) <bold>27</bold> Section of second metasomal sternum <bold>28</bold> Dorsal view of pronotal dorso-lateral angle (arrow).</p></caption><graphic xmlns:xlink="http://www.w3.org/1999/xlink" xlink:href="ZooKeys-221-063-g006.jpg" position="float" orientation="portrait" xlink:type="simple"/></fig></tp:treatment-sec><tp:treatment-sec><!--Section generated to contain objects referenced in tp:taxon-treatment.--><table-wrap position="float" orientation="portrait" id="T1"><label>Table 1.</label><caption><p>Summary of useful male features for the species included in <italic><tp:taxon-name>Glossurella</tp:taxon-name></italic> as here restricted.</p></caption><table><tbody><tr><th rowspan="1" colspan="1"/><th rowspan="1" colspan="1"><italic><tp:taxon-name>Euglossa prasina</tp:taxon-name></italic>
                                    </th><th rowspan="1" colspan="1"><italic><tp:taxon-name>Euglossa bursigera</tp:taxon-name></italic>
                                    </th><th rowspan="1" colspan="1"><italic><tp:taxon-name>Euglossa embera</tp:taxon-name></italic>
                                    </th><th rowspan="1" colspan="1"><italic><tp:taxon-name>Euglossa augaspis</tp:taxon-name></italic>
                                    </th><th rowspan="1" colspan="1"><italic><tp:taxon-name>Euglossa adiastola</tp:taxon-name></italic>a
                                    </th></tr><tr><td rowspan="1" colspan="1"><bold>Shape of metatibia</bold>
                                    </td><td rowspan="1" colspan="1">Trapezoidal (posterior angle orthogonal), inflated</td><td rowspan="1" colspan="1">Triangular (posterior angle acute)</td><td rowspan="1" colspan="1">Triangular (posterior angle acute)</td><td rowspan="1" colspan="1">Triangular (posterior angle acute)</td><td rowspan="1" colspan="1">Triangular (posterior angle acute)</td></tr><tr><td rowspan="1" colspan="1"><bold>Shape of scape</bold>
                                    </td><td rowspan="1" colspan="1">Inflated,  club-like</td><td rowspan="1" colspan="1">Cylindrical</td><td rowspan="1" colspan="1">Cylindrical</td><td rowspan="1" colspan="1">Cylindrical</td><td rowspan="1" colspan="1">Cylindrical</td></tr><tr><td rowspan="1" colspan="1"><bold>Length of labiomaxillary complex</bold>
                                    </td><td rowspan="1" colspan="1">Reaching but not surpassing tip of metasoma</td><td rowspan="1" colspan="1">Reaching or barely surpassing tip of metasoma</td><td rowspan="1" colspan="1">Clearly surpassing tip of metasoma (by about half a metasomal segment length)</td><td rowspan="1" colspan="1">Reaching or barely surpassing tip of metasoma</td><td rowspan="1" colspan="1">Reaching or barely surpassing tip of metasoma</td></tr><tr><td rowspan="1" colspan="1"><bold>Malar length</bold>
                                    </td><td rowspan="1" colspan="1">About ⅓ width of mid-flagellomeres</td><td rowspan="1" colspan="1">About ½ width of mid-flagellomeres</td><td rowspan="1" colspan="1">About ¾ width of mid-flagellomeres</td><td rowspan="1" colspan="1">About ½ width of mid-flagellomeres</td><td rowspan="1" colspan="1">About ⅓ width of mid-flagellomeres</td></tr><tr><td rowspan="1" colspan="1"><bold>Separation of tip of metatibial organ slit from ventral margin of metatibia</bold>
                                    </td><td rowspan="1" colspan="1">As long as total length of organ slit (or slightly longer)</td><td rowspan="1" colspan="1">Slightly over maximum width of organ slit</td><td rowspan="1" colspan="1">Noticeably less than maximum width of organ slit</td><td rowspan="1" colspan="1">About 1½ maximum width of organ slit</td><td rowspan="1" colspan="1">About 1½ maximum width of organ slit</td></tr><tr><td rowspan="1" colspan="1"><bold>Mid-mandibular tooth</bold>
                                    </td><td rowspan="1" colspan="1">Well differentiated from outer tooth</td><td rowspan="1" colspan="1">Minute, adjacent to outer tooth</td><td rowspan="1" colspan="1">Minute, adjacent to outer tooth</td><td rowspan="1" colspan="1">Minute, adjacent to outer tooth</td><td rowspan="1" colspan="1">Well differentiated from outer tooth</td></tr><tr><td rowspan="1" colspan="1"><bold>Known distribution</bold>
                                    </td><td rowspan="1" colspan="1">Amazon Basin</td><td rowspan="1" colspan="1">Central America</td><td rowspan="1" colspan="1">Pacific lowlands of Colombia</td><td rowspan="1" colspan="1">Amazon Basin</td><td rowspan="1" colspan="1">Coastal areas of northern Atlantic Forest in Brazil</td></tr></tbody></table></table-wrap></tp:treatment-sec></tp:taxon-treatment>
